# Supplementary material for: Dual‐focal‐spot single‐detector CT: A simulation study to assess cone‐beam artifacts and noise
Source: J Appl Clin Med Phys. 2025 Sep 1;26(9):e70220. doi: 10.1002/acm2.70220 (PMC12401943; doi:10.1002/acm2.70220)
Supplement: Supplementary file 1 — Supporting Information [file ACM2-26-e70220-s001.txt]

% -----------------------------------------------------------------------
% CatSim 1.1
% -----------------------------------------------------------------------

%
% Input phantom and scale
%
cfg.phantom_filename = [phantom_directory,'myhearttwps_right.pp'];
cfg.phantom_scale    = 10.; % scale factor to be applied to the phantom in
                            % order to get the desired size in mm

%
% Oversampling parameters
%
cfg.number_Ebins       = 1;
cfg.focal_oversample_x = 1;
cfg.focal_oversample_y = 1;
cfg.col_oversample     = 1;
cfg.row_oversample     = 1;
cfg.subviews_per_view  = 1;
cfg.cols_per_cluster = 1;
cfg.rows_per_cluster = 1;

%
% Acquisition geometry and scan protocol
%
cfg.callback_gantry    = 'IdealHelicalGantryGeneric';
cfg.sid                = 541;
cfg.did                = 408;
cfg.views_per_rotation = 984;
cfg.mA                 = 342.85;   % 120 mAs per focal spot
cfg.rotation_period    = 0.35;
cfg.start_time         = 0;
cfg.start_z            = 0.0;
cfg.table_speed        = 0;
cfg.n_rotations        = 1;
cfg.tilt_angle         = 0;
cfg.start_angle        = 0;
cfg.rotation_direction = -1;     % clockwise (1) or counterclockwise (-1)

%
% Detector dimensions and cross-talk
%
cfg.callback_detector = 'DetectorThirdgenCurved';
cfg.col_count         = 888;
cfg.row_count         = 160;		% 100 mm
cfg.col_center        = 445.75;
cfg.row_center        = 42.6376;	% off center twin peaks geometry
cfg.col_size          = 1.0239;
cfg.row_size          = 1.0983;
cfg.col_fillfraction  = 0.8;
cfg.row_fillfraction  = 0.815;
cfg.col_crosstalk     = 0.0;
cfg.row_crosstalk     = 0.0;
cfg.radius_curvature  = 949;

%
% Source : focal spot dimensions
%
cfg.callback_source   = 'FocalSpotUniform';
cfg.target_angle      = 7;
cfg.fs_width          = 0.9;
cfg.fs_thermal_length = 5.75;

%
% Source spectrum and detector weighting
%
cfg.callback_spectrum = 'GetSpectrum';
cfg.spectrum_filename = [spectrum_directory,'sp_120.dat'];
cfg.energy_weighting  = 1;		% photon-counting (0) or energy-integration (1)

%
% Bowtie
%
cfg.callback_bowtie   = 'GetBowtie';
cfg.bowtie_filename   = [bowtie_directory,'bodybow.txt'];

%
% Scintillator
%
cfg.scintillator_material = 'lumex';
cfg.scintillator_depth    = 2.86;

%
% Scatter
%
cfg.scatter_level     = 0.22;

%
% Lag
%
cfg.lag_constant     = 0.0;

%
% DAS
%
% Gain = Scintillator efficiency * QE of diode * Light loss
%
cfg.das_gain     = 0.093*0.381*1000.0/2.04;
cfg.das_enoise   = 0; 			% electronic noise
cfg.das_lsb      = 1.0;   		% least significant bit for quantization purposes
cfg.das_minvalue = 0.0;

%
% Data conversion
%
cfg.callback_data_conversion = 'ConvertToAttenuation';

%
% Corrections
%
cfg.callback_corrections = [];
%cfg.callback_corrections = {'WaterBHCCorrect'};
cfg.EffectiveMu = .02;

%
% Output
%
cfg.callback_output = 'WriteSinoRaw';
cfg.results_filename = 'twpsmyheart_right.raw';
cfg.vrml_filename= 'testresult.wrl';

%
% HIQ stuff
%
cfg.hiq_template_file = 'hiqtest_helical.hiq';
cfg.base_gain = 20776.226;

%
% End of config file (DO NOT DELETE THIS COMMENT)
%
